# Supplementary material for: Inference-based accuracy of metagenome prediction tools varies across sample types and functional categories
Source: Microbiome. 2020 Apr 2;8:46. doi: 10.1186/s40168-020-00815-y (PMC7118876; doi:10.1186/s40168-020-00815-y)
Supplement: Supplementary file 4 — Additional file 3. [file 40168_2020_815_MOESM3_ESM.xlsx]

## Sheet: Sheet1
Table S2. Sequencing depth and total number of KOs found by metagenome sequencing and metagenome prediction tools.
Study	Sample type	16S rRNA Sequences/sample	metagenome sequences/sample	Number of KOs in metagenome sequencing	Number of KOs predicted by PICRUSt	Number of KOs predicted by PICRUSt2	Number of KOs predicted by Tax4Fun	shared between PICRUSt and metagenome	shared between PICRUSt2 and metagenome	shared between Tax4Fun and metagenome	Percentage of KOs predicted by PICRUSt that are not in metagenome	Percentage of KOs predicted by PICRUSt2 that are not in metagenome	Percentage of KOs predicted by Tax4Fun that are not in metagenome	Percentage of KOs in metagenome sequencing but not predicted by PICRUSt	Percentage of KOs in metagenome sequencing but not predicted by PICRUSt2	Percentage of KOs in metagenome sequencing but not predicted by Tax4Fun
Winglee et al. (2017)	Human gut	100032	10000000	13880	5612	6521	6556	5574	5430	6017	0.0067712	0.167306	0.0822148	0.598415	0.60879	0.566499
Yatsunenko et al. (2012)	Human gut	1789817	155890	6022	6230	7990	6638	5187	5099	4947	0.167416	0.361827	0.254745	0.138658	0.153271	0.178512
Hicks et al. (2018)	Gorilla gut	27013.1	27825038	3830	4790	7256	6495	3539	3726	3660	0.261169	0.486494	0.43649	0.0759791	0.027154	0.0443864
Wang et al. (2014)	Mouse gut	4599	223123	1937	4140	6419	6407	1364	1457	1507	0.670531	0.773018	0.764789	0.295818	0.247806	0.221993
Hou et al. (2016)	Chicken gut	6449.71	31138616	4085	4864	7519	6500	3725	3985	3879	0.234169	0.470009	0.403231	0.0881273	0.0244798	0.0504284
Mendes et al. (2017)	Soil	254481	866603	3518	6051	6376	6597	2305	2177	2319	0.619071	0.658563	0.648477	0.344798	0.381182	0.340819
Navarrete et al. (2015)	Soil	23462	3.04672e+07	5814	5746	7888	6599	2174	2306	2237	0.62165	0.707657	0.661009	0.626075	0.603371	0.615239
