# Supplementary material for: Inference-based accuracy of metagenome prediction tools varies across sample types and functional categories
Source: Microbiome. 2020 Apr 2;8:46. doi: 10.1186/s40168-020-00815-y (PMC7118876; doi:10.1186/s40168-020-00815-y)
Supplement: Supplementary file 5 — Additional file 4. [file 40168_2020_815_MOESM4_ESM.xlsx]

## Sheet: a
Table S3a. Number of KOs that were detected by both metagenome prediction tools and metagenome sequencing in each functional category.
Number of KOs	PICRUSt							PICRUSt2							Tax4Fun
	Human gut	Human gut	Gorilla gut	Mouse gut	Chicken gut	Soil	Soil	Human gut	Human gut	Gorilla gut	Mouse gut	Chicken gut	Soil	Soil	Human gut	Human gut	Gorilla gut	Mouse gut	Chicken gut	Soil	Soil
09101 Carbohydrate metabolism	792	779	609	463	620	585	562	780	763	633	475	637	564	588	802	742	622	484	621	582	572
09105 Amino acid metabolism	543	517	444	270	439	430	415	528	505	440	274	433	411	419	573	503	446	280	436	412	408
09109 Metabolism of terpenoids and polyketides	84	84	57	30	52	100	88	84	83	61	36	56	85	92	130	84	62	36	56	95	90
09102 Energy metabolism	433	344	244	198	262	315	305	427	347	263	210	285	305	322	471	342	260	210	278	314	317
09110 Biosynthesis of other secondary metabolites	86	83	64	50	67	79	72	78	77	59	46	61	66	70	94	77	59	48	61	69	65
09111 Xenobiotics biodegradation and metabolism	246	210	178	63	138	210	198	223	196	183	74	135	175	183	325	201	183	74	133	209	194
09103 Lipid metabolism	163	153	124	84	123	140	134	154	151	125	86	123	132	136	177	147	122	88	121	134	134
09108 Metabolism of cofactors and vitamins	299	288	219	152	218	219	209	303	284	224	153	220	214	215	310	277	221	158	217	222	210
09107 Glycan biosynthesis and metabolism	127	123	77	65	89	75	69	124	127	78	62	98	67	73	135	122	82	69	98	75	69
09104 Nucleotide metabolism	159	154	131	63	138	85	77	152	156	135	62	138	75	83	160	146	132	63	139	84	80
09106 Metabolism of other amino acids	115	114	96	57	98	82	76	111	112	99	57	94	72	81	123	113	100	60	98	80	79
09123 Folding, sorting and degradation	70	68	56	47	59	63	65	75	78	59	51	64	65	77	72	70	59	51	64	63	66
09122 Translation	145	135	92	85	93	134	135	155	152	102	112	129	133	156	159	137	102	106	124	138	144
09124 Replication and repair	125	124	94	70	91	108	107	126	125	96	71	101	108	113	126	124	96	72	101	108	107
09121 Transcription	24	20	7	6	7	24	20	25	24	12	6	18	26	31	25	20	12	7	17	26	24
09132 Signal transduction	373	350	232	170	240	328	298	369	365	249	197	258	327	329	429	357	255	203	261	335	311
09133 Signaling molecules and interaction	0	1	0	0	0	0	0	3	1	0	0	0	2	6	3	2	0	1	0	1	1
09131 Membrane transport	391	368	247	216	284	324	306	371	360	270	232	298	308	316	388	346	260	236	286	323	312
09143 Cell growth and death	52	39	26	22	27	44	43	49	38	26	27	27	49	61	55	38	26	28	28	47	47
09141 Transport and catabolism	34	34	18	17	18	35	35	33	39	18	16	20	33	44	35	30	18	19	20	25	26
09145 Cellular community - prokaryotes	238	210	146	80	150	125	123	240	211	159	88	162	124	128	279	209	158	87	160	132	127
09142 Cell motility	65	64	59	57	59	64	65	65	65	60	58	59	62	67	64	64	60	57	59	63	64
09171 Infectious disease: bacterial	81	89	34	30	38	40	38	106	97	41	37	46	37	46	146	96	41	46	46	41	41
09175 Drug resistance: antimicrobial	59	61	46	22	49	29	25	63	61	50	21	53	24	26	67	61	51	24	53	30	26
09182 Protein families: genetic information processing	1007	976	751	239	782	367	360	1041	1028	797	275	885	372	421	1042	971	791	274	874	371	374
09183 Protein families: signaling and cellular processes	1464	1365	946	429	995	694	646	1455	1388	1031	469	1090	665	687	1639	1355	1021	483	1074	700	666
09181 Protein families: metabolism	695	645	403	206	426	356	334	677	653	411	224	448	325	352	874	653	428	238	454	356	337
09184 RNA family	0	0	0	0	0	0	0	0	0	0	0	0	0	0	0	0	0	0	0	0	0
09191 Unclassified: metabolism	467	444	245	13	283	25	19	439	423	269	10	305	22	25	496	426	269	15	302	28	25
09193 Unclassified: signaling and cellular processes	211	181	103	0	123	1	1	219	182	108	0	129	1	1	252	181	109	0	130	1	1
09194 Poorly characterized	468	405	282	0	302	0	0	466	402	293	0	320	0	0	336	275	205	0	218	0	0
09192 Unclassified: genetic information processing	113	106	69	0	72	1	0	104	104	76	0	87	1	0	114	105	76	0	85	1	0

## Sheet: b
Table S3b. Spearman'rho for each functional category.
Number of KOs	PICRUSt							PICRUSt2							Tax4Fun
	Human gut	Human gut	Gorilla gut	Mouse gut	Chicken gut	Soil	Soil	Human gut	Human gut	Gorilla gut	Mouse gut	Chicken gut	Soil	Soil	Human gut	Human gut	Gorilla gut	Mouse gut	Chicken gut	Soil	Soil
09101 Carbohydrate metabolism	0.401349	0.510234	0.22876	0.143381		0.208986	0.251901	0.475425	0.391653	0.159607		0.101295	0.176238	0.150072	0.415789	0.374545	0.0995764				0.2424
09105 Amino acid metabolism	0.342895	0.444066	0.293605	0.223597			0.220127	0.562861	0.254249	0.176415		0.225012	0.114137	0.107977	0.34015	0.355553		0.157486			0.191306
09109 Metabolism of terpenoids and polyketides	0.554247	0.322979						0.493559				0.533619		0.260598	0.325502
09102 Energy metabolism	0.353178	0.522138	0.257945	0.239447		0.144948	0.180054	0.407201	0.258757					0.154054	0.332005	0.448139		0.257039			0.273898
09110 Biosynthesis of other secondary metabolites			0.418796			0.276518		0.395401		0.391003					0.431328	0.40242
09111 Xenobiotics biodegradation and metabolism	0.279425	0.168011						0.331848	0.314963			0.294449
09103 Lipid metabolism	0.467719	0.427735	0.207037			0.191307		0.463315	0.485131			0.500613	0.420868	0.259032	0.348531	0.283612
09108 Metabolism of cofactors and vitamins	0.447797	0.591476	0.295877	0.253678			0.155037	0.477015	0.337598			0.259748	0.170548	0.169633	0.48261	0.548072					0.165912
09107 Glycan biosynthesis and metabolism	0.676219	0.531845	0.406874			0.434421		0.678415	0.276651			0.375812	0.520433		0.596329	0.476738
09104 Nucleotide metabolism	0.540575	0.642853		0.250791		0.378859	0.359772	0.726335	0.289692	0.256357					0.60583	0.451747
09106 Metabolism of other amino acids	0.415646	0.527257	0.270801					0.566543	0.387043	0.245291		0.348302	0.254919		0.619512	0.476591			0.227682
09123 Folding, sorting and degradation	0.621317	0.643403	0.338444					0.646409		0.333289					0.597885	0.622778
09122 Translation	0.708994	0.461284		0.352006				0.747263							0.59616
09124 Replication and repair	0.751746	0.650384		0.287564	0.24101			0.649		0.290856					0.595835	0.596601			0.19896
09121 Transcription
09132 Signal transduction	0.401892	0.325187	0.269341			0.171058		0.438601	0.331839			0.402167	0.176242		0.39609	0.272827	0.227497
09133 Signaling molecules and interaction	NA	NA	NA	NA	NA	NA	NA		NA	NA	NA	NA	NA			NA	NA	NA	NA	NA	NA
09131 Membrane transport	0.407825	0.383641	0.198386			0.136547	0.391034	0.426094	0.409226			0.132557	0.262967	0.124018	0.33433	0.206595		0.232534			0.312795
09143 Cell growth and death	0.35052			0.50629		0.300618		0.517451		0.60023			0.334897		0.434447	0.396236
09141 Transport and catabolism	0.467548	0.34653						0.450502	0.510867	0.532018			0.382397		0.524907
09145 Cellular community - prokaryotes	0.404712	0.520464		0.258617		0.178321	0.183769	0.556072	0.135332				0.357572		0.387731	0.45489				0.195892	0.298631
09142 Cell motility	0.474586							0.263563	0.397451
09171 Infectious disease: bacterial	0.389133					0.339267		0.454397					0.433104		0.289513			0.337131		0.523906	0.387609
09175 Drug resistance: antimicrobial	0.71822	0.644885	0.427095					0.671001				0.523443			0.619801	0.450991
09182 Protein families: genetic information processing	0.718647	0.651699	0.223655	0.197009				0.716705	0.11657	0.368751		0.0664886			0.675281	0.565314	0.120604
09183 Protein families: signaling and cellular processes	0.40709	0.390506	0.161799	0.246634		0.263489	0.151419	0.414146	0.282304			0.179368	0.209775		0.313744	0.248077	0.129556	0.233922		0.103467	0.0992781
09181 Protein families: metabolism	0.528236	0.512355	0.266654	0.139474		0.126676	0.234555	0.557242	0.189514	0.206418		0.334969	0.255763		0.428913	0.393362		0.155607			0.225838
09184 RNA family	NA	NA	NA	NA	NA	NA	NA	NA	NA	NA	NA	NA	NA	NA	NA	NA	NA	NA	NA	NA	NA
09191 Unclassified: metabolism	0.371156	0.369245	0.348178					0.436106	0.416628			0.208828			0.250262	0.326737					0.46704
09193 Unclassified: signaling and cellular processes	0.414354	0.599401	0.210058	NA		NA	NA	0.482806	0.431207	0.196959	NA	0.335663	NA	NA	0.37149	0.355757	0.196767	NA		NA	NA
09194 Poorly characterized	0.419915	0.474816	0.341615	NA		NA	NA	0.42977	0.429782		NA	0.212307	NA	NA	0.315638	0.425189	0.205887	NA		NA	NA
09192 Unclassified: genetic information processing	0.321379	0.296484		NA		NA	NA	0.337621	0.464364		NA		NA	NA	0.284514	0.233469		NA		NA	NA
The Spearman's rho for negative or non-significant correlations are not shown.

## Sheet: c
Table S3c. Percentage of KOs in metagenome sequencing but not predicted.
Number of KOs	PICRUSt							PICRUSt2							Tax4Fun
	Human gut	Human gut	Gorilla gut	Mouse gut	Chicken gut	Soil	Soil	Human gut	Human gut	Gorilla gut	Mouse gut	Chicken gut	Soil	Soil	Human gut	Human gut	Gorilla gut	Mouse gut	Chicken gut	Soil	Soil
09101 Carbohydrate metabolism	0.198381	0.0476773	0.0469484	0.132959	0.0327613	0.140969	0.211781	0.210526	0.0672372	0.00938967	0.110487	0.00624025	0.171806	0.175316	0.188259	0.0929095	0.0266041	0.093633	0.0312012	0.145374	0.197756
09105 Amino acid metabolism	0.315259	0.0734767	0.0220264	0.13738	0.0134831	0.223827	0.279514	0.334174	0.0949821	0.030837	0.124601	0.0269663	0.258123	0.272569	0.277427	0.0985663	0.0176211	0.105431	0.0202247	0.256318	0.291667
09109 Metabolism of terpenoids and polyketides	0.612903	0.0666667	0.0806452	0.230769	0.0714286	0.2	0.2	0.612903	0.0777778	0.016129	0.0769231	0	0.32	0.163636	0.400922	0.0666667	0	0.0769231	0	0.24	0.181818
09102 Energy metabolism	0.314873	0.0702703	0.0722433	0.188525	0.0807018	0.157754	0.289044	0.324367	0.0621622	0	0.139344	0	0.184492	0.249417	0.254747	0.0756757	0.0114068	0.139344	0.0245614	0.160428	0.261072
09110 Biosynthesis of other secondary metabolites	0.544974	0.045977	0	0.0740741	0	0.254717	0.287129	0.587302	0.114943	0.078125	0.148148	0.0895522	0.377358	0.306931	0.502646	0.114943	0.078125	0.111111	0.0895522	0.349057	0.356436
09111 Xenobiotics biodegradation and metabolism	0.367609	0.0322581	0.0631579	0.25	0.0142857	0.128631	0.153846	0.426735	0.0967742	0.0368421	0.119048	0.0357143	0.273859	0.217949	0.164524	0.0737327	0.0368421	0.119048	0.05	0.13278	0.17094
09103 Lipid metabolism	0.663918	0.18617	0.008	0.294118	0.00806452	0.437751	0.623596	0.682474	0.196809	0	0.277311	0.00806452	0.46988	0.617978	0.635052	0.218085	0.024	0.260504	0.0241935	0.461847	0.623596
09108 Metabolism of cofactors and vitamins	0.312644	0.0588235	0.0266667	0.155556	0.018018	0.231579	0.296296	0.303448	0.0718954	0.00444444	0.15	0.00900901	0.249123	0.276094	0.287356	0.0947712	0.0177778	0.122222	0.0225225	0.221053	0.292929
09107 Glycan biosynthesis and metabolism	0.690998	0.18543	0.0722892	0.1875	0.10101	0.448529	0.775974	0.698297	0.15894	0.060241	0.225	0.010101	0.507353	0.762987	0.671533	0.192053	0.0120482	0.1375	0.010101	0.448529	0.775974
09104 Nucleotide metabolism	0.320513	0.0778443	0.0507246	0.16	0.0482759	0.267241	0.421053	0.350427	0.0658683	0.0217391	0.173333	0.0482759	0.353448	0.37594	0.316239	0.125749	0.0434783	0.16	0.0413793	0.275862	0.398496
09106 Metabolism of other amino acids	0.346591	0.05	0.049505	0.173913	0.010101	0.226415	0.344828	0.369318	0.0666667	0.019802	0.173913	0.0505051	0.320755	0.301724	0.301136	0.0583333	0.00990099	0.130435	0.010101	0.245283	0.318966
09123 Folding, sorting and degradation	0.851695	0.451613	0.0508475	0.520408	0.078125	0.727273	0.850575	0.841102	0.370968	0	0.479592	0	0.718615	0.822989	0.847458	0.435484	0	0.479592	0	0.727273	0.848276
09122 Translation	0.665127	0.338235	0.0980392	0.543011	0.27907	0.45082	0.607558	0.642032	0.254902	0	0.397849	0	0.454918	0.546512	0.632794	0.328431	0	0.430108	0.0387597	0.434426	0.581395
09124 Replication and repair	0.60815	0.248485	0.0208333	0.213483	0.0990099	0.440415	0.583658	0.605016	0.242424	0	0.202247	0	0.440415	0.560311	0.605016	0.248485	0	0.191011	0	0.440415	0.583658
09121 Transcription	0.878173	0.68254	0.416667	0.8125	0.611111	0.773585	0.888268	0.873096	0.619048	0	0.8125	0	0.754717	0.826816	0.873096	0.68254	0	0.78125	0.0555556	0.754717	0.865922
09132 Signal transduction	0.878224	0.337121	0.0901961	0.462025	0.0804598	0.59204	0.879157	0.87953	0.308712	0.0235294	0.376582	0.0114943	0.593284	0.866586	0.859941	0.323864	0	0.357595	0	0.583333	0.873885
09133 Signaling molecules and interaction	1	0.956522	NA	1	NA	1	1	0.995935	0.956522	NA	1	NA	0.875	0.990461	0.995935	0.913043	NA	0.952381	NA	0.9375	0.99841
09131 Membrane transport	0.160944	0.0466321	0.0919118	0.184906	0.0533333	0.138298	0.175202	0.203863	0.0673575	0.00735294	0.124528	0.00666667	0.180851	0.148248	0.167382	0.103627	0.0441176	0.109434	0.0466667	0.140957	0.15903
09143 Cell growth and death	0.940023	0.648649	0	0.77551	0.0357143	0.852349	0.938129	0.943483	0.657658	0	0.72449	0.0357143	0.83557	0.91223	0.936563	0.657658	0	0.714286	0	0.842282	0.932374
09141 Transport and catabolism	0.942177	0.67619	0.0526316	0.757143	0.142857	0.84375	0.927083	0.943878	0.628571	0.0526316	0.771429	0.047619	0.852679	0.908333	0.940476	0.714286	0.0526316	0.728571	0.047619	0.888393	0.945833
09145 Cellular community - prokaryotes	0.176471	0.00943396	0.0875	0.111111	0.0797546	0.0671642	0.0465116	0.16955	0.00471698	0.00625	0.0222222	0.00613497	0.0746269	0.00775194	0.0346021	0.0141509	0.0125	0.0333333	0.0184049	0.0149254	0.0155039
09142 Cell motility	0.696262	0.179487	0.0166667	0.0655738	0	0.264368	0.673367	0.696262	0.166667	0	0.0491803	0	0.287356	0.663317	0.700935	0.179487	0	0.0655738	0	0.275862	0.678392
09171 Infectious disease: bacterial	0.914737	0.422078	0.170732	0.7	0.173913	0.779006	0.945087	0.888421	0.37013	0	0.63	0	0.79558	0.933526	0.846316	0.376623	0	0.54	0	0.773481	0.940751
09175 Drug resistance: antimicrobial	0.119403	0	0.0980392	0.0833333	0.0754717	0.0333333	0.0384615	0.0597015	0	0.0196078	0.125	0	0.2	0	0	0	0	0	0	0	0
09182 Protein families: genetic information processing	0.785517	0.351064	0.06125	0.569369	0.121348	0.656367	0.814337	0.778275	0.316489	0.00375	0.504505	0.00561798	0.651685	0.782878	0.778062	0.354388	0.01125	0.506306	0.0179775	0.652622	0.807117
09183 Protein families: signaling and cellular processes	0.669899	0.156887	0.0903846	0.301303	0.0904936	0.288205	0.709793	0.671928	0.142681	0.00865385	0.236156	0.00365631	0.317949	0.691375	0.63044	0.163064	0.0182692	0.213355	0.0182815	0.282051	0.700809
09181 Protein families: metabolism	0.703245	0.195761	0.0692841	0.337621	0.0759219	0.423948	0.669307	0.710931	0.185786	0.0508083	0.279743	0.0281996	0.47411	0.651485	0.626815	0.185786	0.0115473	0.234727	0.0151844	0.423948	0.666337
09184 RNA family	NA	NA	NA	NA	NA	NA	NA	NA	NA	NA	NA	NA	NA	NA	NA	NA	NA	NA	NA	NA	NA
09191 Unclassified: metabolism	0.256369	0.0451613	0.131206	0.133333	0.107256	0.107143	0.269231	0.300955	0.0903226	0.0460993	0.333333	0.0378549	0.214286	0.0384615	0.210191	0.083871	0.0460993	0	0.0473186	0	0.0384615
09193 Unclassified: signaling and cellular processes	0.325879	0.0163043	0.0636364	NA	0.0610687	0	0	0.300319	0.0108696	0.0181818	NA	0.0152672	0	0	0.194888	0.0163043	0.00909091	NA	0.00763359	0	0
09194 Poorly characterized	0.064	0	0.0375427	NA	0.05625	NA	NA	0.068	0.00740741	0	NA	0	NA	NA	0.328	0.320988	0.300341	NA	0.31875	NA	NA
09192 Unclassified: genetic information processing	0.103175	0	0.0921053	NA	0.172414	0	NA	0.174603	0.0188679	0	NA	0	0	NA	0.0952381	0.00943396	0	NA	0.0229885	0	NA

## Sheet: d
Table S3d. Percentage of predicted KOs that are not in metagenome.
Number of KOs	PICRUSt							PICRUSt2							Tax4Fun
	Human gut	Human gut	Gorilla gut	Mouse gut	Chicken gut	Soil	Soil	Human gut	Human gut	Gorilla gut	Mouse gut	Chicken gut	Soil	Soil	Human gut	Human gut	Gorilla gut	Mouse gut	Chicken gut	Soil	Soil
09101 Carbohydrate metabolism	0.0075188	0.0770142	0.189081	0.317109	0.17223	0.284841	0.295739	0.130435	0.228514	0.330867	0.463277	0.337149	0.364865	0.417822	0.0641774	0.138211	0.273364	0.429245	0.272834	0.324042	0.335656
09105 Amino acid metabolism	0.00912409	0.125212	0.129412	0.4	0.165399	0.268707	0.277003	0.115578	0.263848	0.313573	0.539496	0.338931	0.348653	0.38563	0.0637255	0.180782	0.267652	0.535655	0.284072	0.32899	0.336585
09109 Metabolism of terpenoids and polyketides	0.0232558	0.395683	0.304878	0.433962	0.333333	0.315068	0.405405	0.207547	0.712803	0.737069	0.71875	0.798561	0.47205	0.716049	0.308511	0.555556	0.670213	0.807487	0.702128	0.497354	0.52381
09102 Energy metabolism	0.0247748	0.272727	0.371134	0.305263	0.335025	0.355828	0.292343	0.137374	0.398614	0.513863	0.540481	0.484629	0.386318	0.455161	0.121269	0.370166	0.508507	0.556025	0.473485	0.421731	0.420475
09110 Biosynthesis of other secondary metabolites	0	0.17	0.264368	0.333333	0.182927	0.288288	0.307692	0.152174	0.50641	0.520325	0.574074	0.596026	0.445378	0.55414	0.0309278	0.206186	0.391753	0.505155	0.371134	0.28866	0.329897
09111 Xenobiotics biodegradation and metabolism	0.00404858	0.378698	0.245763	0.475	0.425	0.380531	0.408955	0.197842	0.524272	0.429907	0.710938	0.620787	0.485294	0.531969	0.151436	0.475196	0.520942	0.806283	0.652742	0.454308	0.493473
09103 Lipid metabolism	0	0.21134	0.210191	0.386861	0.211538	0.292929	0.287234	0.149171	0.376033	0.368687	0.505747	0.362694	0.352941	0.364486	0.0111732	0.192308	0.314607	0.497143	0.320225	0.263736	0.263736
09108 Metabolism of cofactors and vitamins	0.0196721	0.108359	0.231579	0.371901	0.235088	0.31348	0.327974	0.114035	0.269923	0.363636	0.512739	0.388889	0.368732	0.448718	0.0342679	0.150307	0.311526	0.495208	0.321875	0.316923	0.349845
09107 Glycan biosynthesis and metabolism	0	0.10219	0.306306	0.308511	0.226087	0.390244	0.389381	0.120567	0.201258	0.465753	0.507937	0.346667	0.459677	0.540881	0.0217391	0.115942	0.405797	0.5	0.289855	0.456522	0.5
09104 Nucleotide metabolism	0.00625	0.0722892	0.120805	0.553191	0.0675676	0.487952	0.51875	0.126437	0.208122	0.24581	0.633136	0.269841	0.563953	0.569948	0.0697674	0.156069	0.236994	0.625	0.196532	0.511628	0.537572
09106 Metabolism of other amino acids	0.00862069	0.102362	0.135135	0.446602	0.147826	0.354331	0.371901	0.119048	0.232877	0.244275	0.528926	0.271318	0.424	0.425532	0.0390625	0.130769	0.224806	0.53125	0.24031	0.384615	0.396947
09123 Folding, sorting and degradation	0	0.0422535	0.0666667	0.175439	0.0166667	0.125	0.084507	0.0131579	0.142857	0.2625	0.310811	0.189873	0.121622	0.0833333	0	0.0277778	0.180556	0.28169	0.111111	0.125	0.0833333
09122 Translation	0	0.1	0.0212766	0.076087	0.03125	0.100671	0.0689655	0.00641026	0.232323	0.413793	0.333333	0.27933	0.136364	0.133333	0	0.154321	0.315436	0.273973	0.162162	0.148148	0.121951
09124 Replication and repair	0	0.03125	0.104762	0.263158	0.0520833	0.15625	0.164062	0.00787402	0.0384615	0.25	0.427419	0.217054	0.114754	0.162963	0	0.03125	0.238095	0.428571	0.198413	0.15625	0.164062
09121 Transcription	0	0.2	0.222222	0.142857	0.125	0	0.0909091	0	0.272727	0.625	0.769231	0.419355	0.037037	0.0882353	0	0.230769	0.5	0.695652	0.291667	0	0.0769231
09132 Signal transduction	0	0.166667	0.294833	0.372694	0.274924	0.18408	0.215789	0.14186	0.352837	0.486598	0.50995	0.46473	0.256818	0.372137	0.0466667	0.210177	0.433333	0.542793	0.42	0.25885	0.311947
09133 Signaling molecules and interaction	NA	0.5	NA	NA	NA	1	1	0	0.857143	1	1	1	0.5	0.142857	0	0.333333	1	0.666667	1	0.666667	0.666667
09131 Membrane transport	0	0.0868486	0.242331	0.262799	0.176812	0.145119	0.170732	0.258	0.341865	0.495327	0.536	0.446097	0.352941	0.425455	0.0870588	0.185882	0.386792	0.436754	0.327059	0.24	0.267606
09143 Cell growth and death	0	0.277778	0.446809	0.241379	0.425532	0.153846	0.156863	0	0.432836	0.551724	0.425532	0.480769	0.155172	0.115942	0	0.309091	0.527273	0.481481	0.490909	0.145455	0.145455
09141 Transport and catabolism	0	0.209302	0.37931	0.26087	0.4	0.222222	0.204545	0	0.315789	0.526316	0.428571	0.444444	0.266667	0.22807	0	0.142857	0.485714	0.457143	0.428571	0.285714	0.257143
09145 Cellular community - prokaryotes	0.0041841	0.210526	0.165714	0.520958	0.193548	0.456522	0.440909	0.0769231	0.323718	0.476974	0.667925	0.474026	0.493878	0.577558	0.0542373	0.291525	0.464407	0.705085	0.457627	0.552542	0.569492
09142 Cell motility	0	0.0153846	0.0634921	0.109375	0.078125	0.0153846	0	0	0.084507	0.0909091	0.107692	0.132353	0.015873	0	0	0	0.0625	0.109375	0.078125	0.015625	0
09171 Infectious disease: bacterial	0.0240964	0.288	0.291667	0.285714	0.22449	0.428571	0.424242	0.138211	0.451977	0.742138	0.519481	0.766497	0.430769	0.757895	0.223404	0.553488	0.780749	0.785047	0.754011	0.783069	0.783069
09175 Drug resistance: antimicrobial	0	0.0757576	0.115385	0.576923	0.0754717	0.508475	0.537037	0.519084	0.608974	0.609375	0.796117	0.59542	0.72093	0.811594	0.0694444	0.152778	0.291667	0.661972	0.263889	0.577465	0.633803
09182 Protein families: genetic information processing	0.00983284	0.0775047	0.112293	0.706388	0.0734597	0.648804	0.649464	0.108733	0.239645	0.346721	0.762111	0.281656	0.663043	0.676651	0.0378578	0.111619	0.259363	0.741265	0.180881	0.660567	0.658447
09183 Protein families: signaling and cellular processes	0.00204499	0.137713	0.218827	0.616964	0.202724	0.534228	0.546348	0.251928	0.405313	0.517322	0.752768	0.503643	0.624929	0.696152	0.0724392	0.247222	0.42153	0.727119	0.391501	0.605189	0.624789
09181 Protein families: metabolism	0.00714286	0.222892	0.341503	0.556034	0.325949	0.573141	0.56567	0.149497	0.402015	0.570533	0.701731	0.551552	0.614472	0.670103	0.104508	0.344378	0.560575	0.739891	0.533402	0.638945	0.656823
09184 RNA family	NA	NA	NA	NA	NA	NA	NA	NA	NA	NA	NA	NA	NA	NA	NA	NA	NA	NA	NA	NA	NA
09191 Unclassified: metabolism	0.00426439	0.142857	0.350133	0.96131	0.285354	0.9501	0.957014	0.227113	0.388728	0.577044	0.982301	0.536474	0.959184	0.964183	0.0965392	0.22686	0.492453	0.971374	0.432331	0.949275	0.954628
09193 Unclassified: signaling and cellular processes	0	0.281746	0.490099	1	0.312849	0.995935	0.995575	0.0436681	0.32342	0.578125	1	0.498054	0.995851	0.996154	0.0344828	0.306513	0.582375	1	0.501916	0.996169	0.996169
09194 Poorly characterized	0	0.15272	0.305419	1	0.254321	1	1	0.0042735	0.17284	0.408081	1	0.358717	1	1	0.00591716	0.198251	0.378788	1	0.34139	1	1
09192 Unclassified: genetic information processing	0	0.0940171	0.197674	1	0.162791	0.99115	1	0.0877193	0.16129	0.396825	1	0.325581	0.990476	1	0.0420168	0.117647	0.344828	1	0.267241	0.991597	1

## Sheet: e
Table S3e. Average t-statistics of the differential abudance of KOs in each category.
Average t-statistics of the differential abudance of KOs in each category	Metagenome sequencing							PICRUSt							PICRUSt2							Tax4Fun
	Human gut	Human gut	Gorilla gut	Mouse gut	Chicken gut	Soil	Soil	Human gut	Human gut	Gorilla gut	Mouse gut	Chicken gut	Soil	Soil	Human gut	Human gut	Gorilla gut	Mouse gut	Chicken gut	Soil	Soil	Human gut	Human gut	Gorilla gut	Mouse gut	Chicken gut	Soil	Soil
09101 Carbohydrate metabolism	-0.291709	-0.628823	-0.569283	-0.101355	0.276838	-0.186439	0.496825	-0.0987164	-0.323053	0.00416814	0.134933	-0.00787921	-0.354461	0.794705	-0.183671	-1.61347	-0.457096	-1.33516	0.0822925	0.0727522	-1.40455	-0.349668	-0.431088	-0.0628721	0.390533	0.0667764	1.1443	0.887791
09105 Amino acid metabolism	0.00732923	-0.266337	-0.350294	-0.190103	0.0707874	0.174814	0.0566335	0.0133297	0.0955897	0.262336	-0.0281688	0.167512	-0.930329	0.898617	0.319418	-1.22496	-0.648835	-1.08406	0.199256	0.392606	-1.63706	-0.534982	-0.446008	-0.0663979	0.146531	0.366578	-0.0673138	1.18513
09109 Metabolism of terpenoids and polyketides	0.0757161	-0.335869	-0.484927	-0.373988	0.243193	0.748347	0.0539949	0.523378	0.355045	0.473452	0.254078	0.384391	-0.391948	0.653626	0.317628	-0.33994	-0.423431	-0.788442	-0.431972	0.016983	-0.674022	-0.00573212	-0.57986	0.197378	0.253429	0.899674	-1.7568	2.34375
09102 Energy metabolism	0.0908995	-0.300743	-0.442482	-0.16431	0.26938	-0.635854	0.278987	0.184037	0.266461	0.497651	-0.330157	0.0905766	-0.707	0.745589	0.28383	-0.765203	-0.935137	-1.23874	-0.175261	-0.0712985	-1.44707	-0.127531	-0.169042	-0.0609604	-0.313702	-0.0804812	0.533496	0.532516
09110 Biosynthesis of other secondary metabolites	0.0584568	-0.0353867	-0.240233	-0.0974136	-0.00307824	0.320478	0.127857	0.0283401	0.691003	0.364155	0.267451	-0.52186	0.062255	0.654662	0.102	-0.556472	-0.752705	-0.791722	-0.147964	0.421368	-0.89884	-0.290127	-0.267121	-0.0859574	0.98442	0.0272571	1.06385	0.680379
09111 Xenobiotics biodegradation and metabolism	-0.0344571	-0.841311	-0.159466	-0.0874324	-0.0918598	-0.311278	-0.263463	0.393237	0.333806	0.548126	-0.697039	0.591458	-1.34979	0.307945	0.499705	-0.236081	-0.60702	-0.742106	-0.439038	0.870394	-1.84355	-0.505626	-0.399724	0.335573	0.221239	0.363693	-2.27795	-0.255871
09103 Lipid metabolism	0.00667	-0.549655	-0.414036	-0.354825	0.111974	0.0500405	-0.613794	-0.0256716	-0.409332	0.283216	-0.225661	0.297483	-0.718815	0.364619	0.151651	-1.05608	-0.354579	-1.16723	-0.0391146	-0.214843	-1.92466	-0.556798	-0.857474	-0.0348905	-0.121189	0.382406	-1.7333	0.301694
09108 Metabolism of cofactors and vitamins	0.00583019	-0.284697	-0.416918	-0.0441653	0.340105	0.336475	0.116414	-0.00293972	0.151426	0.242257	-0.180064	0.0819364	-1.88081	0.53207	0.147103	-1.34045	-0.69965	-1.29772	0.246182	-0.00952259	-1.74199	-0.322428	-0.488925	-0.101007	0.356185	-0.174967	0.545557	0.386549
09107 Glycan biosynthesis and metabolism	0.104751	0.0639353	-0.523933	-0.35147	0.382945	0.394165	-0.802559	0.00121176	0.614458	0.0816217	0.596642	-0.0444017	2.8625	0.352354	0.231453	-1.01647	-0.515313	-1.31991	0.161975	0.242008	-1.38392	-0.121638	-0.554621	-0.401077	0.838368	-0.156982	2.47319	0.860809
09104 Nucleotide metabolism	0.671028	0.0638437	-0.50337	-0.182158	0.0753129	0.36425	0.115893	0.700767	0.717466	0.199898	0.139462	0.178804	0.224747	1.1287	0.643736	-1.29043	-0.564079	-1.51961	0.448093	0.562923	-1.32435	0.444863	-0.172766	-0.0412975	0.053164	-0.0523034	2.06521	1.13628
09106 Metabolism of other amino acids	-0.293443	-0.353674	-0.381252	-0.0693317	0.217493	-0.212339	-0.225096	-0.161514	-0.0978852	0.305048	0.111449	0.404312	-0.630896	0.0960757	-0.136002	-1.63479	-0.42309	-1.07658	0.301113	0.324326	-1.88928	-0.830388	-0.584693	0.0420827	0.279328	0.173339	0.641826	0.22848
09123 Folding, sorting and degradation	0.347611	0.214935	-0.548113	-0.373776	0.424452	0.367146	-0.822121	0.388582	0.761219	0.201125	-0.40444	0.243345	-2.68772	1.10876	0.687632	-1.02327	-0.991528	-1.6507	0.370009	-0.351051	-1.46375	0.251062	0.10682	0.216979	-0.826893	0.00391742	0.521139	1.15662
09122 Translation	1.03116	0.690183	-0.571156	-0.153348	0.0567648	0.396527	-0.549313	2.3281	3.5443	0.192305	-0.380429	0.884918	1.07761	2.671	2.48713	-0.295704	-1.1596	-1.54826	-0.175867	0.0602641	-0.837896	1.93072	1.55309	0.0261735	-2.63759	-0.673597	2.6642	3.24282
09124 Replication and repair	0.590049	0.233322	-0.517474	-0.734758	0.00826072	0.60894	-0.634954	1.39812	1.69872	0.366937	0.265881	1.10344	0.226322	1.36892	1.52331	-1.32831	-1.00639	-1.63854	0.431931	0.115949	-1.4232	1.29556	0.699132	-0.162254	-1.10069	-0.194174	1.86499	0.703799
09121 Transcription	0.438951	0.402281	-0.643628	-0.380765	0.266821	0.390547	-0.77938	1.60442	1.67022	0.506578	-0.281493	1.24381	1.8789	3.49496	1.43928	0.289117	-0.632704	-1.91855	-1.13075	1.72678	-0.0641271	1.37726	0.674243	0.118744	-0.887878	0.107811	1.98827	3.70104
09132 Signal transduction	0.198928	-0.302411	-0.301959	-0.406528	0.347985	0.134134	-0.830864	-0.362851	-0.426176	0.461368	-0.304422	0.690141	-0.94951	0.501961	-0.0218958	-0.670155	-0.173122	-1.88734	0.020974	0.486192	-0.976913	-0.727292	-0.865108	0.0714332	0.645852	0.59552	1.57244	0.30765
09133 Signaling molecules and interaction	NA	NA	NA	NA	NA	NA	NA	NA	NA	NA	NA	NA	NA	NA	1.35528	NA	NA	NA	NA	NA	-2.34197	-0.694479	NA	NA	NA	NA	NA	NA
09131 Membrane transport	-0.304326	-0.827648	-0.420212	-0.0269236	0.453653	-0.297019	0.233322	-0.143597	-1.02559	0.246155	-0.498929	0.46548	-1.6903	0.210465	-0.112863	-1.91533	-0.0030785	-1.84532	0.16485	0.667552	-1.02476	-0.731058	-1.3848	0.146506	-0.450125	0.719064	0.0312256	-0.0438341
09143 Cell growth and death	0.242968	0.287679	-0.358292	-0.652306	-0.231752	0.147885	-0.931357	1.02817	1.41654	0.624134	0.742493	0.211771	0.266774	-0.58409	0.786031	-0.374062	-0.815719	-0.667368	0.094543	-0.573672	-2.36221	0.167124	-0.0349631	0.335595	-0.0972582	-1.20775	0.874395	-1.29755
09141 Transport and catabolism	0.193181	0.195874	-0.426216	-0.603426	-0.224566	0.341379	-1.0169	-0.605546	0.351269	0.30908	1.30434	-0.276799	0.428429	1.24993	-0.4257	-0.206946	-0.177711	-0.668925	-0.325683	0.758292	-0.812188	-0.836733	-0.406948	0.144596	1.32611	-0.525274	0.389222	1.0899
09145 Cellular community - prokaryotes	-0.417688	-0.530639	-0.345575	0.240624	0.50845	-0.131983	0.353894	-0.192358	-0.648027	0.447653	-0.630024	0.680374	-0.542535	0.0710818	0.104979	-1.15049	-0.267348	-1.98373	0.545776	0.237853	-0.789681	-0.846456	-0.962732	0.162765	0.236443	0.791427	1.77737	0.1504
09142 Cell motility	-0.206914	-0.833596	0.539496	-0.430845	0.835812	2.75173	-0.178507	-1.30665	-1.20091	0.270546	-4.29228	1.99387	2.68069	-0.731605	-0.236561	0.0794147	-0.288063	-3.53876	1.24942	1.22462	-1.95429	-0.629338	-1.56975	0.812175	-3.92226	1.14137	2.35396	-2.61358
09171 Infectious disease: bacterial	0.175365	0.410293	-0.652022	-0.348281	0.293995	0.133296	-0.957885	0.208479	-0.269126	0.214757	0.169367	0.655255	-1.5241	-0.0475099	0.587955	-0.381937	-0.0555309	-1.31923	-0.274424	-0.374463	-0.691738	-0.316835	-1.1025	-0.00153107	-0.201418	0.9142	1.67754	1.06211
09175 Drug resistance: antimicrobial	-0.00791522	-0.464089	-0.368444	-0.172392	0.375179	0.248457	0.0643313	0.113073	0.189874	0.141077	0.631325	0.443497	-0.167065	-0.344427	0.134126	-1.4702	0.00196311	-1.77392	0.268137	0.24235	-1.01947	-0.0432036	-0.945615	-0.274487	0.756104	0.714363	2.00924	0.0194267
09182 Protein families: genetic information processing	0.339779	0.0368983	-0.464524	-0.37227	0.215425	0.426406	-0.776017	0.880284	0.903963	0.334773	-0.145982	0.713984	0.129826	1.05925	0.84991	-1.09713	-0.663267	-1.86729	0.342371	0.276696	-1.25161	0.429156	-0.00442907	-0.0710264	-0.710493	0.0384801	1.71595	0.679303
09183 Protein families: signaling and cellular processes	-0.0857858	-0.497238	-0.372487	-0.2071	0.422655	0.192556	-0.558898	-0.352271	-0.529939	0.391118	-0.572707	0.643894	-0.470372	0.304246	-0.0917787	-1.1523	-0.206249	-1.67122	0.148617	0.503161	-0.950409	-0.697363	-1.0345	0.112043	-0.0229506	0.703761	0.980168	-0.00631557
09181 Protein families: metabolism	0.17116	-0.275205	-0.43183	-0.235197	0.259426	0.210428	-0.574267	0.045016	0.181379	0.446547	-0.0494972	0.409006	0.586822	0.542078	0.21767	-0.647455	-0.572918	-1.451	-0.0386352	0.532379	-1.14757	-0.313431	-0.520025	-0.10724	0.563473	0.463576	1.54715	1.07358
09184 RNA family	NA	NA	NA	NA	NA	NA	NA	NA	NA	NA	NA	NA	NA	NA	NA	NA	NA	NA	NA	NA	NA	NA	NA	NA	NA	NA	NA	NA
09191 Unclassified: metabolism	-0.233753	-0.489819	-0.473991	-0.730296	0.338261	-0.258032	-0.485729	0.0264462	-0.216313	0.372965	-0.171802	0.150818	-1.42031	0.272633	-0.0933208	-0.945876	-0.459205	-1.25534	-0.277033	0.52332	-0.942362	-0.313527	-0.724186	-0.0377986	0.252433	0.362225	0.189218	0.254598
09193 Unclassified: signaling and cellular processes	0.00477991	-0.889152	-0.416244	NA	0.296273	NA	NA	-0.0138703	-0.537109	0.42317	NA	0.456322	NA	NA	0.334103	-0.855243	-0.129327	NA	-0.193612	NA	NA	-0.229694	-0.481643	-0.215528	NA	1.16595	NA	NA
09194 Poorly characterized	-0.196437	-0.659462	-0.432885	NA	0.296332	NA	NA	-0.138023	-0.431908	0.440054	NA	0.656323	NA	NA	0.0264984	-1.01693	-0.265637	NA	0.0316518	NA	NA	-0.636706	-0.763229	0.0984179	NA	0.531509	NA	NA
09192 Unclassified: genetic information processing	0.0823364	-0.232022	-0.490882	NA	0.442799	NA	NA	0.202309	-0.210757	0.322969	NA	0.432235	NA	NA	0.248695	-1.38845	-0.225816	NA	-0.0314018	NA	NA	-0.240663	-1.04714	-0.272411	NA	0.44306	NA	NA
